# Supplementary material for: Cyclic AMP induces reversible EPAC1 condensates that regulate histone transcription
Source: Nat Commun. 2023 Sep 8;14:5521. doi: 10.1038/s41467-023-41088-x (PMC10491619; doi:10.1038/s41467-023-41088-x)
Supplement: Supplementary file 11 — Source Data [file 41467_2023_41088_MOESM11_ESM.xlsx]

## Sheet: Fig 1 a
Wesern blots showed in fig 1a

## Sheet: Fig 1 c
Puncta incidence analysis showed in fig 1c
	DMSO							FSK-IBMX
	Puncta positive	tot cell transfected	Positive/transfected	% Positive/transfected				Puncta positive	tot cell transfected	Positive/transfected	% Positive/transfected
	0	5	0	0				1	5	0.2	20
	0	6	0	0				1	7	0.142857	14.2857
	1	8	0.125	12.5				2	8	0.25	25
	0	6	0	0				7	12	0.583333	58.3333
	1	5	0.2	20				3	6	0.5	50
	1	9	0.111111	11.1111				3	13	0.230769	23.0769
	2	11	0.181818	18.1818				3	5	0.6	60
	0	8	0	0							35.8137	AVRG
	0	4	0	0							19.5194	SD
				6.86588	AVRG
				8.55878	SD

## Sheet: Fig 1 d
Wesern blots showed in Fig 1d: dotted rectangules correspond to sample included in the manuscript. Remaining samples not included in this study

## Sheet: Fig 2 b
	Circularity index analysis of EPAC1 condensates showed in Fig 2 b
		Circularity index
		All data	Data Considered	Mean	SD
	1	0.993	0.993	0.97	0.0325269
	2	0.948	0.948
	3	0.971	0.971
	4	1	0.996
	5	0.996	0.929
	6	0.929	0.974
	7	0.974	0.987
	8	1	0.944
	9	1	0.976
	10	0.987	0.965
	11	1	0.961
	12	1	0.967
	13	0.944	0.976
	14	1	0.978
	15	0.976	0.993
	16	0.965	0.936
	17	1	0.959
	18	0.961	0.934
	19	0.967	0.935
	20	0.976	0.954
	21	0.978	0.972
	22	0.993	0.884
	23	1	0.975
	24	1	0.988
	25	0.936	0.952
	26	0.959	0.957
	27	1	0.98
	28	0.934	0.888
	29	0.935	0.996
	30	1	0.922
	31	1	0.942
	32	1	0.973
	33	1	0.987
	34	0.954	0.994
	35	0.972	0.951
	36	0.884	0.972
	37	0.975	0.985
	38	1	0.952
	39	0.988	0.96
	40	0.952	0.967
	41	0.957	0.951
	42	0.98	0.96
	43	0.888	0.956
	44	1	0.954
	45	1	0.909
	46	0.996	0.923
	47	0.922	0.95
	48	0.942	0.98
	49	0.973	0.962
	50	0.987	0.971
	51	0.994	0.827
	52	0.951	0.911
	53	0.972	0.88
	54	0.985	0.867
	55	0.952	0.83
	56	1	0.94
	57	0.96	0.943
	58	0.967	0.686
	59	1	0.943
	60	0.951	0.831
	61	1	0.812
	62	1	0.812
	63	0.96	0.843
	64	0.956	0.964
	65	1	0.404
	66	1	0.925
	67	0.954	0.968
	68	0.909	0.859
	69	1	0.964
	70	1	0.809
	71	1	0.906
	72	0.923	0.692
	73	0.95	0.82
	74	0.98	0.908
	75	0.962	0.942
	76	0.971	0.898
	77	0.827	0.925
	78	0.911	0.938
	79	0.88	0.891
	80	0.867	0.886
	81	0.83	0.974
	82	0.94	0.888
	83	0.943	0.861
	84	0.686	0.865
	85	0.943	0.877
	86	0.831	0.915
	87	0.812	0.845
	88	0.812	0.921
	89	0.843	0.851
	90	0.964	0.902
	91	0.404	0.88
	92	0.925	0.794
	93	0.968	0.806
	94	0.859	0.911
	95	0.964	0.927
	96	0.809	0.685
	97	0.906	0.932
	98	0.692	0.988
	99	0.82	0.832
	100	1	0.751
	101	0.908	0.848
	102	0.942	0.913
	103	0.898	0.895
	104	0.925	0.932
	105	0.938	0.854
	106	0.891	0.88
	107	0.886	0.856
	108	0.974	0.65
	109	0.888	0.883
	110	0.861	0.825
	111	0.865	0.861
	112	0.877	0.882
	113	0.915	0.916
	114	0.845	0.885
	115	0.921	0.813
	116	0.851	0.917
	117	0.902	0.862
	118	0.88	0.993
	119	0.794	0.685
	120	0.806	0.954
	121	0.911	0.903
	122	0.927	0.889
	123	0.685	0.913
	124	0.932	0.9
	125	0.988	0.905
	126	0.832	0.943
	127	0.751	0.86
	128	0.848	0.912
	129	0.913	0.906
	130	0.895	0.867
	131	0.932	0.909
	132	0.854	0.925
	133	0.88	0.896
	134	0.856	0.87
	135	0.65	0.757
	136	0.883	0.89
	137	0.825	0.834
	138	0.861	0.939
	139	0.882	0.827
	140	0.916	0.882
	141	0.885	0.873
	142	0.813	0.849
	143	0.917	0.934
	144	0.862	0.917
	145	0.993	0.88
	146	0.685	0.806
	147	0.954	0.877
	148	0.903	0.584
	149	0.889	0.908
	150	0.913	0.871
	151	0.9	0.87
	152	0.905	0.928
	153	0.943	0.816
	154	0.86	0.894
	155	0.912	0.854
	156	0.906	0.895
	157	0.867	0.922
	158	0.909	0.98
	159	0.925	0.917
	160	0.896	0.956
	161	0.87	0.977
	162	0.757	0.948
	163	0.89	0.996
	164	0.834	0.854
	165	0.939	0.944
	166	0.827	0.63
	167	0.882	0.965
	168	0.873	0.956
	169	0.849	0.962
	170	0.934	0.984
	171	0.917	0.75
	172	0.88	0.788
	173	0.806	0.936
	174	0.877	0.71
	175	0.584	0.946
	176	0.908	0.959
	177	0.871	0.781
	178	0.87	0.922
	179	0.928	0.767
	180	0.816	0.96
	181	0.894	0.95
	182	0.854	0.991
	183	0.895	0.858
	184	0.922	0.934
	185	0.98	0.95
	186	0.917	0.988
	187	0.956	0.757
	188	0.977	0.953
	189	0.948	0.935
	190	0.996	0.927
	191	0.854	0.977
	192	1	0.984
	193	0.944	0.93
	194	0.63	0.943
	195	0.965	0.968
	196	0.956	0.897
	197	0.962	0.932
	198	0.984	0.936
	199	0.75	0.954
	200	0.788	0.945
	201	0.936	0.917
	202	0.71	0.935
	203	1	0.887
	204	0.946	0.958
	205	0.959	0.811
	206	0.781	0.993
	207	0.922	0.671
	208	0.767	0.956
	209	1	0.919
	210	1	0.848
	211	0.96	0.949
	212	0.95	0.821
	213	0.991	0.947
	214	0.858	0.945
	215	0.934	0.903
	216	0.95	0.846
	217	0.988	0.95
	218	1	0.948
	219	0.757	0.915
	220	1	0.892
	221	0.953	0.976
	222	0.935	0.944
	223	0.927	0.9
	224	0.977	0.994
	225	1	0.961
	226	0.984	0.957
	227	0.93	0.992
	228	0.943	0.944
	229	0.968	0.964
	230	1	0.963
	231	0.897	0.953
	232	0.932	0.925
	233	1	0.921
	234	0.936	0.943
	235	0.954	0.952
	236	1	0.97
	237	0.945	0.961
	238	0.917	0.976
	239	1	0.996
	240	0.935	0.976
	241	0.887	0.782
	242	0.958	0.958
	243	0.811	0.932
	244	0.993	0.898
	245	0.671	0.702
	246	0.956	0.976
	247	1	0.521
	248	1	0.929
	249	0.919	0.674
	250	1	0.96
	251	0.848	0.79
	252	0.949	0.912
	253	0.821	0.954
	254	0.947	0.92
	255	0.945	0.975
	256	0.903	0.838
	257	0.846	0.909
	258	0.95	0.613
	259	0.948	0.943
	260	0.915	0.638
	261	0.892	0.825
	262	0.976	0.945
	263	0.944	0.941
	264	0.9	0.752
	265	0.994	0.947
	266	0.961	0.969
	267	0.957	0.84
	268	0.992	0.453
	269	0.944	0.925
	270	0.964	0.964
	271	0.963	0.584
	272	0.953	0.838
	273	0.925	0.672
	274	1	0.962
	275	0.921	0.986
	276	0.943	0.983
	277	1	0.92
	278	0.952	0.982
	279	0.97	0.909
	280	0.961	0.284
	281	0.976	0.889
	282	0.996	0.775
	283	0.976	0.968
	284	0.782	0.933
	285	0.958	0.911
	286	0.932	0.864
	287	1	0.977
	288	0.898	0.997
	289	0.702	0.96
	290	0.976	0.922
	291	0.521	0.929
	292	0.929	0.902
	293	0.674	0.974
	294	0.96	0.765
	295	0.79	0.983
	296	1	0.938
	297	0.912	0.903
	298	0.954	0.819
	299	0.92	0.595
	300	0.975	0.98
	301	0.838	0.922
	302	0.909	0.998
	303	0.613	0.967
	304	0.943	0.981
	305	0.638	0.976
	306	1	0.976
	307	1	0.982
	308	1	0.79
	309	1	0.549
	310	0.825	0.994
	311	0.945	0.993
	312	1	0.988
	313	0.941	0.858
	314	1	0.916
	315	1	0.955
	316	0.752	0.976
	317	0.947	0.957
	318	0.969	0.937
	319	0.84	0.941
	320	1	0.955
	321	1	0.943
	322	1	0.943
	323	0.453	0.974
	324	0.925	0.938
	325	0.964	0.977
	326	0.584	0.951
	327	1	0.965
	328	1	0.65
	329	0.838	0.983
	330	0.672	0.953
	331	1	0.987
	332	1	0.834
	333	1	0.965
	334	1	0.905
	335	0.962	0.986
	336	0.986	0.992
	337	0.983	0.712
	338	0.92	0.996
	339	1	0.943
	340	1	0.98
	341	0.982	0.974
	342	1	0.955
	343	1	0.937
	344	0.909	0.994
	345	1	0.985
	346	0.284	0.922
	347	1	0.963
	348	0.889	0.94
	349	0.775	0.994
	350	0.968	0.933
	351	0.933	0.96
	352	0.911	0.902
	353	0.864	0.947
	354	0.977	0.925
	355	1	0.993
	356	0.997	0.973
	357	0.96	0.921
	358	1	0.948
	359	1	0.983
	360	0.922	0.984
	361	0.929	0.96
	362	0.902	0.933
	363	0.974	0.97
	364	1	0.95
	365	1	0.92
	366	0.765	0.988
	367	1	0.983
	368	0.983	0.958
	369	1	0.977
	370	0.938	0.808
	371	0.903	0.983
	372	0.819	0.92
	373	0.595	0.965
	374	1	0.954
	375	1	0.928
	376	1	0.978
	377	0.98	0.98
	378	1	0.96
	379	0.922	0.961
	380	1	0.955
	381	0.998	0.98
	382	0.967	0.918
	383	1	0.957
	384	0.981	0.971
	385	0.976	0.965
	386	0.976	0.994
	387	1	0.975
	388	0.982	0.947
	389	0.79	0.98
	390	0.549	0.934
	391	1	0.963
	392	0.994	0.934
	393	0.993	0.939
	394	1	0.949
	395	0.988	0.967
	396	0.858	0.95
	397	0.916	0.977
	398	0.955	0.947
	399	1	0.951
	400	1	0.934
	401	1	0.921
	402	0.976	0.928
	403	0.957	0.878
	404	1	0.952
	405	1	0.902
	406	0.937	0.903
	407	1	0.944
	408	0.941	0.897
	409	0.955	0.954
	410	0.943	0.946
	411	0.943	0.967
	412	0.974	0.974
	413	1	0.802
	414	0.938	0.998
	415	1	0.715
	416	1	0.967
	417	0.977	0.977
	418	0.951	0.967
	419	1	0.949
	420	1	0.99
	421	1	0.834
	422	0.965	0.942
	423	1	0.991
	424	1	0.94
	425	0.65	0.945
	426	0.983	0.95
	427	0.953	0.94
	428	0.987	0.972
	429	1	0.932
	430	0.834	0.938
	431	1	0.935
	432	0.965	0.929
	433	0.905	0.952
	434	0.986	0.946
	435	1	0.873
	436	0.992	0.948
	437	1	0.892
	438	1	0.959
	439	0.712	0.961
	440	0.996	0.982
	441	1	0.95
	442	1	0.921
	443	0.943	0.841
	444	0.98	0.927
	445	1	0.947
	446	0.974	0.941
	447	0.955	0.968
	448	0.937	0.938
	449	0.994	0.978
	450	1	0.974
	451	0.985	0.922
	452	0.922	0.932
	453	0.963	0.943
	454	0.94	0.94
	455	0.994	0.978
	456	0.933	0.942
	457	0.96	0.95
	458	0.902	0.966
	459	0.947	0.959
	460	0.925	0.922
	461	1	0.949
	462	0.993	0.953
	463	1	0.97
	464	0.973	0.964
	465	0.921	0.961
	466	0.948	0.939
	467	0.983	0.95
	468	0.984	0.959
	469	1	0.955
	470	0.96	0.926
	471	0.933	0.983
	472	0.97	0.922
	473	1	0.923
	474	0.95	0.95
	475	0.92	0.934
	476	0.988	0.934
	477	0.983	0.953
	478	0.958	0.941
	479	0.977	0.968
	480	0.808	0.964
	481	0.983	0.96
	482	0.92	0.944
	483	0.965	0.94
	484	0.954	0.717
	485	1	0.936
	486	0.928	0.95
	487	1	0.948
	488	0.978	0.921
	489	0.98	0.892
	490	0.96	0.929
	491	1	0.933
	492	1	0.956
	493	0.961	0.945
	494	1	0.956
	495	0.955	0.93
	496	1	0.954
	497	0.98	0.956
	498	0.918	0.921
	499	0.957	0.923
	500	0.971	0.975
	501	0.965	0.93
	502	0.994	0.929
	503	1	0.989
	504	0.975	0.964
	505	1	0.907
	506	1	0.946
	507	0.947	0.916
	508	1	0.953
	509	0.98	0.995
	510	1	0.958
	511	1	0.951
	512	0.934	0.574
	513	1	0.846
	514	0.963	0.965
	515	0.934	0.956
	516	0.939	0.933
	517	0.949	0.978
	518	0.967	0.98
	519	0.95	0.955
	520	0.977	0.923
	521	1	0.937
	522	0.947	0.925
	523	0.951	0.612
	524	0.934	0.94
	525	0.921	0.951
	526	1	0.987
	527	0.928	0.937
	528	0.878	0.937
	529	0.952	0.989
	530	0.902	0.967
	531	0.903	0.467
	532	1	0.93
	533	1	0.976
	534	0.944	0.97
	535	0.897	0.944
	536	1	0.967
	537	0.954	0.958
	538	0.946	0.871
	539	0.967	0.959
	540	0.974	0.947
	541	0.802	0.803
	542	0.998	0.987
	543	0.715	0.92
	544	0.967	0.98
	545	0.977	0.909
	546	0.967	0.994
	547	0.949	0.948
	548	0.99	0.973
	549	0.834	0.546
	550	0.942	0.949
	551	0.991	0.939
	552	0.94	0.949
	553	1	0.946
	554	0.945	0.539
	555	0.95	0.885
	556	0.94	0.918
	557	0.972	0.943
	558	1	0.928
	559	0.932	0.924
	560	0.938	0.962
	561	0.935	0.949
	562	0.929	0.825
	563	0.952	0.932
	564	0.946	0.708
	565	0.873	0.835
	566	1	0.959
	567	0.948	0.994
	568	0.892	0.984
	569	0.959	0.943
	570	0.961	0.926
	571	0.982	0.688
	572	0.95	0.95
	573	0.921	0.988
	574	0.841	0.972
	575	0.927	0.971
	576	0.947	0.969
	577	0.941	0.966
	578	0.968	0.98
	579	0.938	0.98
	580	0.978	0.921
	581	0.974	0.969
	582	1	0.952
	583	1	0.98
	584	0.922	0.932
	585	0.932	0.94
	586	0.943	0.976
	587	0.94	0.955
	588	0.978	0.942
	589	0.942	0.933
	590	0.95	0.971
	591	0.966	0.994
	592	1	0.938
	593	0.959	0.94
	594	0.922	0.967
	595	0.949	0.973
	596	0.953	0.953
	597	0.97	0.958
	598	0.964	0.985
	599	0.961	0.964
	600	0.939	0.956
	601	0.95	0.973
	602	0.959	0.954
	603	0.955	0.95
	604	0.926	0.955
	605	0.983	0.978
	606	0.922	0.971
	607	0.923	0.963
	608	0.95	0.972
	609	0.934	0.96
	610	0.934	0.991
	611	0.953	0.98
	612	0.941	0.975
	613	0.968	0.991
	614	0.964	0.953
	615	1	0.958
	616	0.96	0.992
	617	0.944	0.951
	618	0.94	0.999
	619	0.717	0.984
	620	0.936	0.977
	621	0.95	0.819
	622	0.948	0.952
	623	0.921	0.509
	624	1	0.632
	625	0.892	0.953
	626	0.929	0.598
	627	0.933	0.735
	628	0.956	0.955
	629	0.945	0.985
	630	0.956	0.94
	631	0.93	0.974
	632	0.954	0.939
	633	0.956	0.905
	634	1	0.948
	635	0.921	0.967
	636	0.923	0.984
	637	0.975	0.99
	638	0.93	0.968
	639	0.929	0.948
	640	0.989	0.976
	641	0.964	0.976
	642	0.907	0.972
	643	0.946	0.988
	644	0.916	0.979
	645	0.953	0.962
	646	0.995	0.953
	647	0.958	0.767
	648	0.951	0.969
	649	0.574	0.993
	650	0.846	0.973
	651	0.965	0.965
	652	0.956	0.928
	653	1	0.938
	654	0.933	0.974
	655	0.978	0.923
	656	0.98	0.987
	657	0.955	0.952
	658	0.923	0.967
	659	0.937	0.963
	660	0.925	0.951
	661	0.612	0.975
	662	0.94	0.953
	663	0.951	0.972
	664	1	0.974
	665	0.987	0.946
	666	0.937	0.928
	667	0.937	0.958
	668	0.989	0.491
	669	0.967	0.983
	670	0.467	0.963
	671	0.93	0.947
	672	0.976	0.985
	673	0.97	0.832
	674	0.944	0.972
	675	0.967	0.965
	676	0.958	0.932
	677	0.871	0.972
	678	0.959	0.964
	679	0.947	0.996
	680	0.803	0.932
	681	0.987	0.96
	682	0.92	0.963
	683	0.98	0.932
	684	0.909	0.986
	685	0.994	0.931
	686	0.948	0.971
	687	0.973	0.968
	688	1	0.959
	689	0.546	0.987
	690	1	0.691
	691	0.949	0.782
	692	0.939	0.778
	693	0.949	0.92
	694	0.946	0.945
	695	0.539	0.951
	696	1	0.292
	697	0.885	0.616
	698	0.918	0.749
	699	0.943	0.992
	700	0.928	0.983
	701	0.924	0.48
	702	0.962	0.929
	703	1	0.967
	704	0.949	0.936
	705	0.825	0.763
	706	0.932	0.934
	707	0.708	0.872
	708	0.835	0.994
	709	0.959	0.988
	710	0.994	0.973
	711	0.984	0.981
	712	0.943	0.981
	713	0.926	0.811
	714	0.688	0.951
	715	1	0.977
	716	0.95	0.997
	717	1	0.689
	718	0.988	0.963
	719	0.972	0.923
	720	0.971	0.968
	721	0.969	0.965
	722	0.966	0.984
	723	0.98	0.964
	724	0.98	0.959
	725	0.921	0.967
	726	0.969	0.962
	727	0.952	0.993
	728	0.98	0.882
	729	0.932	0.957
	730	0.94	0.92
	731	0.976	0.934
	732	0.955	0.974
	733	0.942	0.719
	734	1	0.942
	735	0.933	0.954
	736	1	0.976
	737	0.971	0.975
	738	0.994	0.919
	739	0.938	0.988
	740	0.94	0.993
	741	1	0.944
	742	0.967	0.968
	743	0.973	0.89
	744	0.953	0.901
	745	0.958	0.734
	746	1	0.98
	747	0.985	0.928
	748	1	0.948
	749	0.964	0.928
	750	0.956	0.969
	751	0.973	0.994
	752	0.954	0.962
	753	0.95	0.974
	754	0.955	0.94
	755	0.978	0.714
	756	0.971	0.949
	757	0.963	0.628
	758	1	0.941
	759	0.972	0.956
	760	1	0.893
	761	0.96	0.923
	762	1	0.536
	763	1	0.984
	764	0.991	0.928
	765	0.98	0.98
	766	1	0.952
	767	1	0.947
	768	0.975	0.824
	769	0.991	0.992
	770	0.953	0.929
	771	0.958	0.957
	772	1	0.951
	773	0.992	0.956
	774	1	0.973
	775	0.951	0.974
	776	0.999	0.828
	777	0.984	0.938
	778	1	0.957
	779	1	0.969
	780	0.977	0.994
	781	0.819	0.977
	782	1	0.956
	783	1	0.968
	784	0.952	0.974
	785	1	0.968
	786	0.509	0.961
	787	0.632	0.948
	788	0.953	0.806
	789	1	0.853
	790	1	0.971
	791	0.598	0.846
	792	0.735	0.967
	793	0.955	0.945
	794	1	0.881
	795	0.985	0.985
	796	1	0.85
	797	1	0.941
	798	1	0.965
	799	0.94	0.982
	800	0.974	0.934
	801	1	0.963
	802	0.939	0.952
	803	0.905	0.976
	804	0.948	0.892
	805	0.967	0.992
	806	1	0.954
	807	0.984	0.914
	808	1	0.951
	809	1	0.948
	810	0.99	0.912
	811	1	0.971
	812	0.968	0.922
	813	1	0.972
	814	0.948	0.968
	815	0.976	0.956
	816	0.976	0.994
	817	0.972	0.98
	818	0.988	0.994
	819	1	0.943
	820	0.979	0.947
	821	0.962	0.983
	822	1	0.964
	823	1	0.936
	824	1	0.932
	825	0.953	0.968
	826	0.767	0.954
	827	0.969	0.885
	828	0.993	0.974
	829	1	0.98
	830	0.973	0.96
	831	1	0.974
	832	0.965	0.916
	833	0.928	0.947
	834	1	0.992
	835	0.938	0.914
	836	0.974	0.974
	837	0.923	0.957
	838	1	0.981
	839	0.987	0.944
	840	0.952	0.926
	841	0.967	0.991
	842	0.963	0.932
	843	0.951	0.788
	844	0.975	0.993
	845	1	0.709
	846	0.953	0.944
	847	0.972	0.993
	848	0.974	0.953
	849	0.946	0.975
	850	0.928	0.802
	851	0.958	0.998
	852	0.491	0.963
	853	0.983	0.994
	854	0.963	0.974
	855	0.947	0.885
	856	0.985	0.874
	857	0.832	0.945
	858	0.972	0.9
	859	0.965	0.989
	860	0.932	0.957
	861	0.972	0.978
	862	0.964	0.937
	863	0.996	0.883
	864	1	0.967
	865	0.932	0.673
	866	1	0.904
	867	0.96	0.913
	868	0.963	0.949
	869	0.932	0.981
	870	0.986	0.838
	871	0.931	0.976
	872	0.971	0.878
	873	0.968	0.913
	874	0.959	0.943
	875	0.987	0.997
	876	0.691	0.972
	877	0.782	0.976
	878	0.778	0.794
	879	0.92	0.883
	880	0.945	0.952
	881	0.951	0.967
	882	0.292	0.973
	883	0.616	0.954
	884	0.749	0.987
	885	0.992	0.985
	886	0.983	0.396
	887	0.48	0.841
	888	1	0.909
	889	1	0.911
	890	0.929	0.997
	891	0.967	0.976
	892	1	0.996
	893	1	0.943
	894	0.936	0.968
	895	0.763	0.934
	896	0.934	0.956
	897	1	0.77
	898	0.872	0.964
	899	0.994	0.991
	900	0.988	0.974
	901	1	0.919
	902	0.973	0.951
	903	0.981	0.975
	904	0.981	0.969
	905	0.811	0.94
	906	0.951	0.902
	907	0.977	0.933
	908	1	0.971
	909	0.997	0.943
	910	0.689	0.988
	911	0.963	0.933
	912	0.923	0.68
	913	0.968	0.948
	914	0.965	0.877
	915	1	0.932
	916	0.984	0.955
	917	1	0.909
	918	1	0.957
	919	0.964	0.991
	920	0.959	0.993
	921	0.967	0.949
	922	0.962	0.974
	923	1	0.841
	924	0.993	0.977
	925	1	0.967
	926	0.882	0.936
	927	0.957	0.983
	928	1	0.965
	929	1	0.867
	930	1	0.835
	931	0.92	0.941
	932	1	0.965
	933	0.934	0.904
	934	0.974	0.665
	935	0.719	0.993
	936	0.942	0.993
	937	1	0.897
	938	0.954	0.92
	939	0.976	0.934
	940	0.975	0.996
	941	0.919	0.996
	942	0.988	0.915
	943	0.993	0.834
	944	0.944	0.954
	945	1	0.962
	946	0.968	0.973
	947	0.89	0.873
	948	0.901	0.947
	949	0.734	0.978
	950	0.98	0.99
	951	0.928	0.857
	952	1	0.943
	953	0.948	0.967
	954	0.928	0.982
	955	0.969	0.974
	956	0.994	0.943
	957	0.962	0.799
	958	1	0.953
	959	0.974	0.95
	960	0.94	0.957
	961	1	0.961
	962	0.714	0.974
	963	0.949	0.812
	964	0.628	0.902
	965	0.941	0.965
	966	0.956	0.878
	967	0.893	0.921
	968	0.923	0.994
	969	1	0.906
	970	0.536	0.657
	971	0.984	0.925
	972	1	0.442
	973	1	0.782
	974	0.928	0.975
	975	1	0.967
	976	0.98	0.907
	977	1	0.997
	978	1	0.967
	979	0.952	0.983
	980	0.947	0.65
	981	1	0.985
	982	1	0.808
	983	1	0.864
	984	0.824	0.661
	985	1	0.954
	986	0.992	0.873
	987	0.929	0.911
	988	0.957	0.928
	989	0.951	0.829
	990	1	0.952
	991	0.956	0.856
	992	0.973	0.967
	993	1	0.944
	994	0.974	0.978
	995	0.828	0.951
	996	0.938	0.943
	997	0.957	0.965
	998	1	0.932
	999	0.969	0.971
	1000	0.994	0.956
	1001	0.977	0.992
	1002	0.956	0.983
	1003	0.968	0.925
	1004	1	0.965
	1005	1	0.799
	1006	0.974	0.888
	1007	0.968	0.868
	1008	0.961	0.991
	1009	0.948	0.914
	1010	1	0.781
	1011	0.806	0.95
	1012	0.853	0.967
	1013	1	0.947
	1014	0.971	0.956
	1015	0.846	0.93
	1016	0.967	0.993
	1017	1	0.818
	1018	1	0.983
	1019	0.945	0.957
	1020	1	0.913
	1021	0.881	0.93
	1022	0.985	0.976
	1023	0.85	0.691
	1024	0.941	0.943
	1025	0.965	0.996
	1026	0.982	0.982
	1027	1	0.974
	1028	1	0.985
	1029	1	0.962
	1030	1	0.968
	1031	0.934	0.941
	1032	1	0.805
	1033	0.963	0.877
	1034	0.952	0.967
	1035	0.976	0.954
	1036	0.892	0.929
	1037	0.992	0.938
	1038	0.954	0.675
	1039	0.914	0.896
	1040	1	0.974
	1041	1	0.858
	1042	0.951	0.985
	1043	0.948	0.848
	1044	0.912	0.808
	1045	0.971	0.957
	1046	0.922	0.981
	1047	0.972	0.783
	1048	1	0.944
	1049	0.968	0.976
	1050	1	0.964
	1051	0.956	0.896
	1052	0.994	0.951
	1053	0.98	0.805
	1054	0.994	0.794
	1055	1	0.883
	1056	0.943	0.978
	1057	0.947	0.98
	1058	0.983	0.625
	1059	0.964	0.952
	1060	1	0.769
	1061	0.936	0.984
	1062	0.932	0.891
	1063	1	0.997
	1064	0.968	0.946
	1065	0.954	0.785
	1066	0.885	0.745
	1067	0.974	0.986
	1068	0.98	0.994
	1069	0.96	0.943
	1070	0.974	0.984
	1071	0.916	0.632
	1072	1	0.651
	1073	1	0.776
	1074	0.947	0.96
	1075	0.992	0.974
	1076	1	0.95
	1077	0.914	0.933
	1078	0.974	0.881
	1079	0.957	0.804
	1080	0.981	0.797
	1081	1	0.439
	1082	0.944	0.953
	1083	0.926	0.993
	1084	1	0.946
	1085	0.991	0.96
	1086	1	0.943
	1087	1	0.967
	1088	0.932	0.962
	1089	0.788	0.992
	1090	0.993	0.953
	1091	1	0.936
	1092	0.709	0.97
	1093	1	0.991
	1094	1	0.965
	1095	0.944	0.884
	1096	1	0.952
	1097	0.993	0.968
	1098	1	0.938
	1099	1	0.949
	1100	0.953	0.89
	1101	0.975	0.993
	1102	0.802	0.967
	1103	0.998	0.969
	1104	0.963	0.956
	1105	0.994	0.961
	1106	0.974	0.956
	1107	1	0.971
	1108	0.885	0.988
	1109	0.874	0.738
	1110	0.945	0.924
	1111	0.9	0.91
	1112	0.989	0.991
	1113	1	0.921
	1114	0.957	0.991
	1115	0.978	0.954
	1116	0.937	0.971
	1117	1	0.988
	1118	0.883	0.966
	1119	1	0.977
	1120	0.967	0.949
	1121	0.673	0.987
	1122	0.904	0.967
	1123	1	0.898
	1124	0.913	0.996
	1125	0.949	0.9
	1126	0.981	0.94
	1127	0.838	0.946
	1128	0.976	0.973
	1129	0.878	0.975
	1130	0.913	0.997
	1131	0.943	0.928
	1132	0.997	0.799
	1133	0.972	0.945
	1134	0.976	0.96
	1135	1	0.942
	1136	0.794	0.969
	1137	1	0.935
	1138	0.883	0.972
	1139	0.952	0.961
	1140	0.967	0.954
	1141	1	0.846
	1142	1	0.965
	1143	0.973	0.984
	1144	0.954	0.966
	1145	0.987	0.982
	1146	0.985	0.975
	1147	0.396	0.97
	1148	1	0.983
	1149	0.841	0.994
	1150	1	0.97
	1151	1	0.982
	1152	1	0.821
	1153	0.909	0.943
	1154	0.911	0.86
	1155	1	0.994
	1156	1	0.968
	1157	0.997	0.93
	1158	1	0.903
	1159	0.976	0.985
	1160	0.996	0.943
	1161	0.943	0.968
	1162	0.968	0.995
	1163	1	0.929
	1164	1	0.964
	1165	1	0.993
	1166	1	0.985
	1167	1	0.998
	1168	1	0.969
	1169	0.934	0.971
	1170	0.956	0.978
	1171	1	0.982
	1172	0.77	0.945
	1173	1	0.985
	1174	0.964	0.973
	1175	0.991	0.98
	1176	1	0.988
	1177	0.974	0.998
	1178	0.919	0.78
	1179	1	0.948
	1180	1	0.936
	1181	0.951	0.971
	1182	0.975	0.993
	1183	0.969	0.959
	1184	0.94	0.799
	1185	0.902	0.976
	1186	0.933	0.935
	1187	0.971	0.96
	1188	0.943	0.944
	1189	1	0.973
	1190	0.988	0.974
	1191	1	0.936
	1192	0.933	0.972
	1193	1	0.972
	1194	0.68	0.925
	1195	0.948	0.975
	1196	0.877	0.926
	1197	1	0.949
	1198	1	0.971
	1199	0.932	0.929
	1200	0.955	0.971
	1201	0.909	0.988
	1202	0.957	0.95
	1203	0.991	0.953
	1204	0.993	0.946
	1205	0.949	0.873
	1206	0.974	0.953
	1207	0.841	0.936
	1208	0.977	0.926
	1209	0.967	0.881
	1210	0.936	0.943
	1211	0.983	0.997
	1212	0.965	0.972
	1213	1	0.98
	1214	1	0.944
	1215	1	0.849
	1216	0.867	0.957
	1217	0.835	0.956
	1218	0.941	0.954
	1219	1	0.899
	1220	0.965	0.99
	1221	0.904	0.947
	1222	0.665	0.943
	1223	1	0.957
	1224	0.993	0.992
	1225	0.993	0.969
	1226	1	0.98
	1227	0.897	0.94
	1228	0.92	0.983
	1229	0.934	0.967
	1230	1	0.978
	1231	0.996	0.978
	1232	0.996	0.936
	1233	1	0.957
	1234	0.915	0.904
	1235	1	0.967
	1236	0.834	0.953
	1237	0.954	0.673
	1238	1	0.798
	1239	1	0.997
	1240	0.962	0.957
	1241	0.973	0.95
	1242	0.873	0.674
	1243	0.947	0.833
	1244	0.978	0.909
	1245	0.99	0.978
	1246	0.857	0.975
	1247	0.943	0.933
	1248	0.967	0.753
	1249	0.982	0.937
	1250	0.974	0.975
	1251	0.943	0.949
	1252	0.799	0.935
	1253	0.953	0.962
	1254	0.95	0.871
	1255	1	0.812
	1256	1	0.858
	1257	0.957	0.743
	1258	0.961	0.953
	1259	0.974	0.876
	1260	0.812	0.861
	1261	0.902	0.993
	1262	1	0.891
	1263	0.965	0.855
	1264	0.878	0.928
	1265	1	0.95
	1266	0.921	0.859
	1267	0.994	0.833
	1268	1	0.829
	1269	0.906	0.885
	1270	1	0.699
	1271	1	0.944
	1272	1	0.936
	1273	0.657	0.935
	1274	0.925	0.762
	1275	1	0.994
	1276	1	0.863
	1277	1	0.86
	1278	0.442	0.81
	1279	1	0.857
	1280	1	0.894
	1281	0.782	0.839
	1282	0.975	0.894
	1283	0.967	0.917
	1284	1	0.9
	1285	0.907	0.923
	1286	0.997	0.963
	1287	1	0.934
	1288	0.967	0.92
	1289	0.983	0.922
	1290	1	0.572
	1291	1	0.651
	1292	0.65	0.972
	1293	0.985	0.928
	1294	0.808	0.935
	1295	0.864	0.94
	1296	1	0.934
	1297	0.661	0.929
	1298	0.954	0.819
	1299	1	0.865
	1300	0.873	0.932
	1301	0.911	0.985
	1302	0.928	0.894
	1303	1	0.946
	1304	0.829	0.979
	1305	0.952	0.951
	1306	0.856	0.932
	1307	0.967	0.96
	1308	0.944	0.889
	1309	0.978	0.765
	1310	0.951	0.864
	1311	0.943	0.846
	1312	0.965	0.992
	1313	0.932	0.885
	1314	0.971	0.84
	1315	0.956	0.862
	1316	0.992	0.988
	1317	0.983	0.826
	1318	0.925	0.897
	1319	0.965	0.943
	1320	1	0.924
	1321	1	0.951
	1322	0.799	0.949
	1323	0.888	0.921
	1324	0.868	0.895
	1325	0.991	0.953
	1326	1	0.932
	1327	0.914	0.848
	1328	0.781	0.924
	1329	0.95	0.777
	1330	0.967	0.976
	1331	1	0.811
	1332	0.947	0.875
	1333	1	0.924
	1334	0.956	0.867
	1335	0.93	0.912
	1336	0.993	0.871
	1337	1	0.946
	1338	1	0.848
	1339	1	0.756
	1340	0.818	0.843
	1341	0.983	0.961
	1342	1	0.846
	1343	1	0.864
	1344	1	0.832
	1345	0.957	0.898
	1346	0.913	0.818
	1347	0.93	0.888
	1348	0.976	0.975
	1349	0.691	0.717
	1350	0.943	0.972
	1351	0.996	0.943
	1352	0.982	0.917
	1353	1	0.991
	1354	0.974	0.967
	1355	0.985	0.923
	1356	0.962	0.977
	1357	0.968	0.926
	1358	0.941	0.994
	1359	0.805	0.94
	1360	0.877	0.909
	1361	1	0.865
	1362	1	0.946
	1363	0.967	0.996
	1364	1	0.955
	1365	0.954	0.726
	1366	1	0.784
	1367	0.929	0.791
	1368	1	0.971
	1369	1	0.974
	1370	0.938	0.924
	1371	1	0.929
	1372	0.675	0.959
	1373	1	0.881
	1374	1	0.943
	1375	0.896	0.954
	1376	0.974	0.934
	1377	0.858	0.892
	1378	0.985	0.944
	1379	0.848	0.905
	1380	0.808	0.944
	1381	1	0.983
	1382	1	0.985
	1383	0.957	0.995
	1384	1	0.935
	1385	0.981	0.888
	1386	0.783	0.963
	1387	1	0.91
	1388	1	0.942
	1389	0.944	0.841
	1390	0.976	0.959
	1391	0.964	0.943
	1392	0.896	0.822
	1393	0.951	0.604
	1394	0.805	0.951
	1395	0.794	0.944
	1396	0.883	0.967
	1397	0.978	0.932
	1398	0.98	0.956
	1399	0.625	0.988
	1400	0.952	0.89
	1401	1	0.949
	1402	0.769	0.972
	1403	0.984	0.891
	1404	0.891	0.932
	1405	1	0.917
	1406	1	0.967
	1407	1	0.966
	1408	0.997	0.968
	1409	0.946	0.949
	1410	0.785	0.944
	1411	1	0.898
	1412	0.745	0.976
	1413	1	0.996
	1414	0.986	0.975
	1415	0.994	0.992
	1416	0.943	0.976
	1417	0.984	0.988
	1418	0.632	0.962
	1419	1	0.987
	1420	1	0.996
	1421	0.651	0.759
	1422	0.776	0.94
	1423	0.96	0.932
	1424	0.974	0.957
	1425	0.95	0.983
	1426	0.933	0.991
	1427	1	0.842
	1428	1	0.987
	1429	0.881	0.974
	1430	0.804	0.951
	1431	0.797	0.943
	1432	0.439	0.965
	1433	0.953	0.962
	1434	1	0.937
	1435	0.993	0.98
	1436	1	0.957
	1437	1	0.954
	1438	0.946	0.965
	1439	0.96	0.936
	1440	0.943	0.988
	1441	1	0.961
	1442	0.967	0.996
	1443	0.962	0.968
	1444	0.992	0.976
	1445	0.953	0.976
	1446	0.936	0.924
	1447	0.97	0.902
	1448	0.991	0.984
	1449	0.965	0.781
	1450	1	0.963
	1451	1	0.854
	1452	0.884	0.998
	1453	1	0.909
	1454	0.952	0.978
	1455	0.968	0.972
	1456	0.938	0.944
	1457	0.949	0.944
	1458	0.89	0.968
	1459	1	0.972
	1460	1	0.993
	1461	0.993	0.949
	1462	0.967	0.944
	1463	0.969	0.909
	1464	0.956	0.963
	1465	1	0.968
	1466	0.961	0.934
	1467	0.956	0.991
	1468	0.971	0.966
	1469	0.988	0.949
	1470	1	0.974
	1471	1	0.938
	1472	0.738	0.928
	1473	0.924	0.954
	1474	0.91	0.993
	1475	0.991	0.967
	1476	0.921	0.818
	1477	1	0.944
	1478	1	0.929
	1479	1	0.974
	1480	0.991	0.936
	1481	0.954	0.961
	1482	0.971	0.951
	1483	1	0.775
	1484	1	0.993
	1485	0.988	0.951
	1486	0.966	0.991
	1487	0.977	0.891
	1488	1	0.981
	1489	1	0.936
	1490	1	0.943
	1491	0.949	0.956
	1492	1	0.962
	1493	1	0.977
	1494	0.987	0.959
	1495	0.967	0.914
	1496	0.898	0.977
	1497	0.996	0.929
	1498	0.9	0.933
	1499	0.94	0.955
	1500	0.946	0.948
	1501	0.973	0.948
	1502	1	0.918
	1503	0.975	0.954
	1504	0.997	0.998
	1505	0.928	0.744
	1506	0.799	0.988
	1507	0.945	0.965
	1508	0.96	0.9
	1509	1	0.98
	1510	0.942	0.993
	1511	1	0.966
	1512	1	0.997
	1513	0.969	0.976
	1514	0.935	0.979
	1515	0.972	0.988
	1516	0.961	0.988
	1517	0.954	0.991
	1518	0.846	0.993
	1519	0.965	0.927
	1520	0.984	0.721
	1521	1	0.806
	1522	0.966	0.947
	1523	0.982	0.751
	1524	1	0.981
	1525	0.975	0.962
	1526	0.97	0.95
	1527	0.983	0.967
	1528	0.994	0.955
	1529	0.97	0.98
	1530	0.982	0.974
	1531	0.821	0.961
	1532	0.943	0.996
	1533	0.86	0.923
	1534	0.994	0.997
	1535	1	0.717
	1536	0.968	0.977
	1537	1	0.9
	1538	1	0.925
	1539	0.93	0.977
	1540	0.903	0.909
	1541	0.985	0.917
	1542	0.943	0.769
	1543	0.968	0.935
	1544	1	0.922
	1545	0.995	0.851
	1546	0.929	0.921
	1547	0.964	0.928
	1548	0.993	0.919
	1549	0.985	0.984
	1550	0.998	0.964
	1551	0.969	0.98
	1552	0.971	0.998
	1553	0.978	0.965
	1554	1	0.953
	1555	0.982	0.994
	1556	0.945	0.976
	1557	0.985	0.956
	1558	0.973	0.979
	1559	0.98	0.99
	1560	0.988	0.998
	1561	1	0.965
	1562	1	0.978
	1563	1	0.946
	1564	0.998	0.97
	1565	0.78	0.976
	1566	0.948	0.956
	1567	0.936	0.978
	1568	0.971	0.951
	1569	0.993	0.909
	1570	0.959	0.976
	1571	0.799	0.901
	1572	0.976	0.965
	1573	1	0.971
	1574	0.935	0.919
	1575	0.96	0.968
	1576	1	0.994
	1577	0.944	0.955
	1578	1	0.977
	1579	1	0.943
	1580	0.973	0.981
	1581	0.974	0.994
	1582	1	0.921
	1583	0.936	0.975
	1584	1	0.913
	1585	0.972	0.867
	1586	0.972	0.929
	1587	1	0.964
	1588	0.925	0.916
	1589	0.975	0.971
	1590	0.926	0.991
	1591	0.949	0.962
	1592	0.971	0.964
	1593	0.929	0.915
	1594	1	0.943
	1595	1	0.947
		0.971
		0.988
		0.95
		0.953
		1
		0.946
		0.873
		0.953
		0.936
		0.926
		0.881
		0.943
		1
		0.997
		1
		0.972
		0.98
		0.944
		1
		1
		1
		1
		0.849
		0.957
		1
		0.956
		1
		0.954
		1
		0.899
		1
		0.99
		1
		0.947
		1
		0.943
		0.957
		1
		1
		0.992
		0.969
		0.98
		1
		0.94
		0.983
		0.967
		0.978
		0.978
		0.936
		0.957
		1
		0.904
		1
		0.967
		0.953
		0.673
		0.798
		0.997
		0.957
		0.95
		0.674
		0.833
		0.909
		0.978
		0.975
		0.933
		0.753
		0.937
		0.975
		0.949
		0.935
		0.962
		0.871
		0.812
		0.858
		0.743
		0.953
		0.876
		0.861
		0.993
		0.891
		0.855
		0.928
		0.95
		1
		1
		0.859
		0.833
		0.829
		0.885
		0.699
		0.944
		0.936
		0.935
		0.762
		0.994
		0.863
		0.86
		0.81
		0.857
		0.894
		0.839
		0.894
		0.917
		0.9
		1
		0.923
		0.963
		0.934
		0.92
		0.922
		0.572
		1
		0.651
		0.972
		0.928
		0.935
		0.94
		0.934
		0.929
		0.819
		0.865
		1
		0.932
		0.985
		0.894
		0.946
		1
		0.979
		0.951
		0.932
		1
		0.96
		0.889
		0.765
		0.864
		0.846
		0.992
		0.885
		0.84
		0.862
		0.988
		0.826
		0.897
		0.943
		0.924
		0.951
		0.949
		0.921
		0.895
		0.953
		0.932
		0.848
		0.924
		0.777
		0.976
		0.811
		0.875
		0.924
		0.867
		0.912
		1
		0.871
		0.946
		0.848
		0.756
		0.843
		0.961
		1
		0.846
		0.864
		0.832
		0.898
		0.818
		0.888
		0.975
		0.717
		0.972
		0.943
		0.917
		0.991
		0.967
		0.923
		0.977
		0.926
		1
		0.994
		1
		0.94
		0.909
		0.865
		0.946
		0.996
		1
		0.955
		0.726
		0.784
		0.791
		0.971
		0.974
		0.924
		0.929
		0.959
		0.881
		1
		0.943
		1
		1
		1
		0.954
		0.934
		0.892
		0.944
		1
		1
		0.905
		0.944
		1
		0.983
		1
		0.985
		1
		0.995
		1
		0.935
		0.888
		1
		1
		0.963
		0.91
		1
		0.942
		1
		0.841
		0.959
		0.943
		1
		0.822
		0.604
		1
		0.951
		0.944
		0.967
		0.932
		1
		0.956
		0.988
		0.89
		0.949
		0.972
		1
		1
		0.891
		0.932
		0.917
		0.967
		0.966
		1
		0.968
		0.949
		0.944
		0.898
		0.976
		0.996
		1
		0.975
		0.992
		0.976
		1
		1
		0.988
		1
		0.962
		0.987
		1
		0.996
		0.759
		0.94
		0.932
		0.957
		1
		0.983
		0.991
		1
		0.842
		1
		0.987
		1
		0.974
		0.951
		0.943
		0.965
		0.962
		0.937
		1
		1
		0.98
		1
		0.957
		0.954
		0.965
		0.936
		0.988
		0.961
		0.996
		1
		0.968
		0.976
		0.976
		0.924
		0.902
		0.984
		0.781
		0.963
		0.854
		0.998
		1
		0.909
		0.978
		1
		1
		1
		0.972
		1
		1
		1
		0.944
		0.944
		0.968
		0.972
		0.993
		1
		0.949
		0.944
		1
		0.909
		0.963
		0.968
		0.934
		0.991
		0.966
		0.949
		0.974
		0.938
		0.928
		1
		0.954
		1
		0.993
		1
		0.967
		1
		0.818
		0.944
		1
		0.929
		0.974
		0.936
		0.961
		0.951
		0.775
		0.993
		1
		1
		0.951
		0.991
		0.891
		1
		0.981
		1
		0.936
		0.943
		0.956
		1
		0.962
		0.977
		0.959
		0.914
		0.977
		0.929
		0.933
		1
		1
		0.955
		0.948
		1
		1
		0.948
		0.918
		0.954
		1
		0.998
		0.744
		1
		0.988
		1
		0.965
		1
		0.9
		0.98
		0.993
		0.966
[truncated: 119 more rows]

## Sheet: Fig 2 f
	FRAP analysis of EPAC1 condensates showed in Fig 2 f
			Fluorescence intensity
		TIME points (s)	EXP1	EXP2	EXP3	EXP4	AVRG	SD
		0	1	1	1	1	1	0
		0.5	0.99	1	1	1.01	1	0.00816497
		0.9	0.98	0.99	0.98	1.01	0.99	0.0141421
		1.4	0	0	0	0	0	0
		1.78	0.08	0.07			0.075	0.00707107
		3.21	0.17	0.15	0.11	0.14	0.1425	0.025
		5.22	0.23	0.2	0.2	0.21	0.21	0.0141421
		6.48	0.26	0.24			0.25	0.0141421
		8.16	0.31	0.27	0.26	0.31	0.2875	0.0262996
		10.3	0.34	0.29	0.31	0.38	0.33	0.0391578
		11.82	0.4	0.35			0.375	0.0353553
		13.51	0.45	0.37	0.36	0.44	0.405	0.0465475
		15.52	0.46	0.4	0.37		0.41	0.0458258
		16.9	0.48	0.43		0.52	0.476667	0.0450925
		18.85	0.53	0.43	0.44	0.57	0.4925	0.0684957
		20.86	0.58	0.42	0.45		0.483333	0.085049
		21.9	0.54	0.53		0.58	0.55	0.0264575
		23.71	0.53	0.56	0.48		0.523333	0.0404145
		25.41	0.59	0.57	0.5	0.62	0.57	0.0509902
		27.12	0.6	0.57		0.64	0.603333	0.0351188
		29.05	0.61	0.62	0.56		0.596667	0.0321455
		30.76	0.64	0.59	0.56	0.66	0.6125	0.0457347
		32.54	0.65	0.59			0.62	0.0424264
		33.71	0.64	0.63	0.59	0.67	0.6325	0.0330404
		35.71	0.66	0.64	0.6	0.69	0.6475	0.0377492
		37.34	0.7	0.61		0.7	0.67	0.0519615
		39.01	0.67	0.66			0.665	0.00707107
		40.53	0.68	0.66	0.62	0.7	0.665	0.0341565
		42.57	0.69	0.64	0.63		0.653333	0.0321455
		44.03	0.71	0.71		0.73	0.716667	0.011547
		45.87	0.69	0.69	0.67	0.73	0.695	0.0251661
		47.67	0.72	0.7	0.68		0.7	0.02
		48.89	0.7	0.73		0.76	0.73	0.03
		50.76	0.71	0.71	0.67		0.696667	0.023094
		52.43	0.72	0.71	0.69	0.77	0.7225	0.0340343
		54.24	0.71	0.79		0.78	0.76	0.043589
		56.17	0.74	0.76	0.71	0.79	0.75	0.033665
		58.31	0.75	0.77	0.73	0.78	0.7575	0.0221736
		59.74	0.76	0.78			0.77	0.0141421
		61.34	0.75	0.78	0.75	0.79	0.7675	0.0206155
		63.27	0.77	0.77	0.74	0.8	0.77	0.0244949
		64.43	0.78	0.81			0.795	0.0212132
		66.48	0.75	0.79	0.73	0.84	0.7775	0.0485627
		68.61	0.78	0.84	0.78	0.84	0.81	0.034641
		70.49	0.79	0.83		0.84	0.82	0.0264575
		71.62	0.8	0.85	0.77		0.806667	0.0404145
		73.33	0.8	0.83			0.815	0.0212132
		74.66	0.81	0.84	0.76		0.803333	0.0404145
		76.02	0.82	0.85		0.82	0.83	0.0173205
		77.85	0.81	0.82	0.78	0.87	0.82	0.0374166

## Sheet: Fig 4 e
		Colocalization events between EPAC 1 condensates and other nuclear bodies showed in Fig 4 e
		Colocalization analysis results													Average Number of puncta calculation													Normalization and % calculation
		NPAT				PML				SMN						Number of puncta per cell						AVRG
			Green Vs Red				Green Vs Red				Green Vs Red					PML	NPAT	SMN	EPAC			PML	NPAT	SMN	EPAC			NPAT			PML			SMN
		EXPERIMENT	distance	centre of mass		EXPERIMENT	distance	centre of mass		EXPERIMENT	distance	centre of mass			1	15	5	5	23			16.2273	5.6	3.57895	25.0909			distance	centre of mass		distance	centre of mass		distance	centre of mass
		exp013	2	0		Exp 04	3	7		Exp01	4	2			2	12	3	4	18									33.3333	0		18.75	43.75		100	50
		exp011	1	1		Exp 04b	3	6		Exp02	1	2			3	20	6	4	39									16.6667	16.6667		18.75	37.5		25	50
		exp011_b	1	0		Exp 02	4	5		Exp03	0	0			4	11	9	3	15									16.6667	0		25	31.25		0	0
		exp004	1	1		Exp 06	0	1		Exp04	0	1			5	9	7	2	17									16.6667	16.6667		0	6.25		0	25
		exp 002	1	1		Exp 004	5	5		Exp05	0	0			6	13	10	3	20									16.6667	16.6667		31.25	31.25		0	0
		exp 002_b	3	0		Exp 021	3	5		Exp06	0	0			7	9	6	2	11									50	0		18.75	31.25		0	0
		exp001_a	5	0		Exp 021b	3	3		Exp07	0	0			8	16	7	5	12									83.3333	0		18.75	18.75		0	0
		exp001_b	1	0		Exp 004	3	4		Exp08	0	2			9	17	6	3	23									16.6667	0		18.75	25		0	50
		exp001_c	13	3		Exp 004b	8	5		Exp09	0	0			10	18	7	5	39									216.667	50		50	31.25		0	0
		exp001_d	7	1		Exp 010	4	2		Exp10	0	1			11	23	4	3	13									116.667	16.6667		25	12.5		0	25
		exp001_e	3	0		Exp 01b	4	2		Exp11	0	1			12	12	3	3	22									50	0		25	12.5		0	25
		exp001_f	13	2		Exp 020	7	8		Exp12	0	0			13	16	4	4	32									216.667	33.3333		43.75	50		0	0
		exp001_g	1	0		Exp 020b	5	3		Exp13	0	1			14	13	4	4	45									16.6667	0		31.25	18.75		0	25
		exp 008	2	0		Exp 042	5	7		Exp14	0	0			15	7	6	2	39									33.3333	0		31.25	43.75		0	0
		exp 008_b	1	1		Exp 042B	5	17		Exp15	0	1			16	18	7	3	14									16.6667	16.6667		31.25	106.25		0	25
		exp 008_c	0	1		Exp 042c	1	3		Exp16	0	0			17	16	2	5	26									0	16.6667		6.25	18.75		0	0
		exp14_02	0	2		Exp 042d	15	25		Exp17	0	0			18	13	3	4	16									0	33.3333		93.75	156.25		0	0
		exp 482	0	0						Exp18	0	0			19	27	7	4	24									0	0					0	0
		snap88	0	1						Exp19	0	0			20	20	6		39									0	16.6667		28.6765	39.7059	AVRG	0	0
		exp 483	0	2											21	29			23									0	33.3333
		exp 484	0	4			4.58824	6.35294	AVRG						22	23			42									0	66.6667					6.57895	14.4737	AVRG
		exp 485	0	3			3.29884	6.0098	SD																			0	50
		exp 486	0	10				17	Tot nuclei		0.263158	0.578947	AVRG															0	166.667
		exp 487	0	1							0.933459	0.768533	SD															0	16.6667
		exp 488	0	0								19	Tot nuclei															0	0
		exp 493	0	1																								0	16.6667
		exp 493_B	0	2																								0	33.3333
		461	0	1																								0	16.6667
		464	0	1																								0	16.6667
		424	0	1																								0	16.6667
		419	1	0																								16.6667	0
		exp 568	0	0																								0	0
		exp 568b	1	2																								16.6667	33.3333
		exp 568c	0	1																								0	16.6667
		exp4	0	0																								0	0
																												27.1429	20.4762	AVRG
			1.62857	1.22857	AVRG
			3.22751	1.83248	SD
				35	Tot nuclei

## Sheet: Fig 6 e
	Correlation index (Icorr) analysis in FISH experiments showed in Fig 6 e
	Correlation index
	Chr 6p22.2		CEP 15		Chr 21		CEP 12
	Image1 of exp1	0.23	Image1 of exp1	0.198	Image1 of exp1	0.186	Image1 of exp1	0.002			Chr 6p22.2	CEP 15	Chr 21	CEP 12
		0.356		0.12		0.0221		0.082			0.293136	0.124427	0.0878765	0.09772	AVRG
		0.08		0.154	Image2 of exp1	0.117	Image2 of exp1	0.098			0.153534	0.0837029	0.073384	0.0891318	SD
		0.339	Image2 of exp1	0.223	Image3 of exp1	0.177	Image3 of exp1	0.013
		0.128		0.07		0.183		0.32			110	37	34	10	Tot foci analyzed
		0.376		0.356		0.092	Image1 of exp2	0.0416			31	16	16	5	Tot nuclei
		0.212	Image3 of exp1	0.181	Image4 of exp1	0.107		0.121
		0.49		0.09		0.097		0.095
		0.598	Image4 of exp1	0.0219		0.154	Image2 of exp2	0.0726
		0.271	Image5 of exp1	0.05	Image1 of exp2	0.157		0.132
		0.261		0.276		0.016
		0.44		0.03		0.356
		0.471	Image1 of exp2	0.112	Image2 of exp2	0.115
	Image2 of exp1	0.199		0.003		0.09
		0.201		0.024		0.091
		0.496	Image2 of exp2	0.152		0.008
		0.209		0.19	Image3 of exp2	0.1736
		0.437	Image3 of exp2	0.059	Image4 of exp2	0.06
	Image3 of exp1	0.17		0.144		0.002
		0.119		0.118	Image5 of exp2	0.0401
		0.147	Image4 of exp2	0.17	Image1 of exp3	0.083
		0.436	Image5 of exp2	0.05		0.085
	Image4 of exp1	0.348		0.138	Image2 of exp3	0.105
		0.468	Image1 of exp3	0.168		0.034
	Image5 of exp1	0.133		0.33		0.008
		0.276		0.02	Image3 of exp3	0.097
		0.314	Image2 of exp3	0.111	Image4 of exp3	0.07
		0.26		0.16		0.005
		0.263		0.201	Image5 of exp3	0.069
	Image6 of exp1	0.248	Image3 of exp3	0.066	Image6 of exp3	0.027
		0.195		0.117		0.09
		0.258	Image4 of exp3	0.076	Image7 of exp3	0.002
	Image7 of exp1	0.196		0.038	Image8 of exp3	0.022
		0.151		0.06		0.047
		0.102		0.1609
	Image1 of exp2	0.176		0.074
		0.259	Image6 of exp3	0.092
		0.253
	Image2 of exp2	0.489
		0.09
		0.08
	Image3 of exp2	0.153
		0.304
		0.237
		0.556
		0.479
	Image4 of exp2	0.101
		0.324
		0.179
	Image1 of exp3	0.07
		0.08
		0.224
	Image2 of exp3	0.217
		0.247
		0.665
		0.116
	Image3 of exp3	0.251
		0.147
		0.17
		0.16
		0.135
	Image4 of exp3	0.228
		0.478
		0.308
		0.223
		0.09
	Image5 of exp3	0.228
		0.32
	Image6 of exp3	0.695
		0.592
		0.556
	Image1 of exp4	0.232
		0.204
		0.488
	Image2 of exp4	0.201
		0.465
		0.289
		0.302
	Image3 of exp4	0.339
		0.304
	Image4 of exp4	0.406
	Image5 of exp4	0.267
		0.135
	Image6 of exp4	0.262
		0.385
		0.086
	Image7 of exp4	0.39
	Image8 of exp4	0.263
		0.235
	Image9 of exp4	0.41
		0.213
	Image10 of exp4	0.07
		0.11
		0.368
	Image11 of exp4	0.492
		0.693
		0.521
		0.427
		0.23
	Image12 of exp4	0.382
		0.108
		0.509
	Image13 of exp4	0.283
		0.457
		0.332
	Image14 of exp4	0.08
		0.445
		0.326
		0.162
		0.616

## Sheet: Extended data fig. 1 b
	Wesern blots showed in Extended Data Fig 1b

## Sheet: Fig 3 c,d ; ext. data fig 4 b,c
		Data of Fig 3 c, d and extended data fig 4 b,c are grouped here as part of the same experiments
EPAC1 WT
	Salt concentration [mM]	OD280 -cAMP	OD280 +cAMP
Experiment 1		Replicate 1	Replicate 1
	0	0	0
	50	2.3	1.7
	100	6.7	4.1
	150	12.3	7.3
	200	17.2	9.9
	250	22.4
Experiment 2	Salt concentration [mM]	OD280 -cAMP					OD280 +cAMP
		Replicate 1	Replicate 2	Replicate 3	MEAN		Replicate 1	Replicate 2	Replicate 3	MEAN
	0	0	0	0	0		0	0	0	0
	50	3.2	3	3.1	3.1		1.9	1.9	1.8	1.86667
	100	7.8	7.4	7.5	7.56667		5.1	5.3	5.4	5.26667
	150	12.7	13	12.4	12.7		9.5	9.6	9.5	9.53333
	200	19.6	17.8	18	18.4667		16.5	16.6	14.3	15.8
	250	24.7	23.8	23.5	24		20.7	19.7	21.1	20.5
Experiment 3	Salt concentration [mM]	OD280 -cAMP					OD280 +cAMP
		Replicate 1	Replicate 2	Replicate 3	MEAN		Replicate 1	Replicate 2	Replicate 3	MEAN
	0	0	0	0	0		0	0	0	0
	50	2.4	2.4	2.3	2.36667		2.2	2	2.1	2.1
	100	3.5	3.5	3.3	3.43333		4	4.1	4.1	4.06667
	150	11	11.4	11.3	11.2333		5.6	5.8	5.9	5.76667
	200	18.1	17.9	16	17.3333		11.7	11.1	10.9	11.2333
	250	21.4	22.6	22.2	22.0667		13.3	13.2	13.2	13.2333
	Calculate Phase Separation %
	Starting protein concentration	Mean 1 (- cAMP)	Mean 2 (-cAMP)	Mean 3 (-cAMP)	Mean 1 (+ cAMP)	Mean 2 (+cAMP)	Mean 3 (+cAMP)		%Mean 1 (- cAMP)	%Mean 2 (-cAMP)	%Mean 3 (-cAMP)	%Mean 1 (+ cAMP)	%Mean 2 (+cAMP)	%Mean 3 (+cAMP)		FINAL MEAN (-cAMP)	SEM	FINAL MEAN (+cAMP)	SEM
	0	0	0	0	0	0	0		-
	5	2.3	3.1	2.36667	1.7	1.86667	2.1		0.54	0.38	0.526667	0.66	0.626667	0.58		0.48222	0.05126	0.62222	0.0232
	10	6.7	7.56667	3.43333	4.1	5.26667	4.06667		0.33	0.243333	0.656667	0.59	0.473333	0.593333		0.41	0.12585	0.55222	0.03946
	15	12.3	12.7	11.2333	7.3	9.53333	5.76667		0.18	0.153333	0.251111	0.513333	0.364444	0.615556		0.19481	0.02918	0.49778	0.07291
	20	17.2	18.4667	17.3333	9.9	15.8	11.2333		0.14	0.0766667	0.133333	0.505	0.21	0.438333		0.11667	0.02009	0.38444	0.08932
	25	22.4	24	22.0667		20.5	13.2333		0.104	0.04	0.117333		0.18	0.470667		0.08711	0.02387	0.32533	0.14533
EPAC1 mutant D2-148
Experiment 1	Salt concentration [mM]	OD280 -cAMP				OD280 +cAMP
		Replicate 1	Replicate 2	Replicate 3	MEAN	Replicate 1	Replicate 2	Replicate 3	MEAN
	0	0	0	0	0	0	0	0	0
	50	5.36	4.87	5.48	5.23667	5	4.39	4.75	4.71333
	100	8.78	9.26	8.53	8.85667	10.97	11.46	10.85	11.0933
	150	13.04	13.17	11.58	12.5967	15.24	14.51	14.39	14.7133
	200	14.51	16.7	14.75	15.32	17.56	18.53	18.29	18.1267
	250	26.21	24.39	24.75	25.1167	26.58	27.68	27.07	27.11
Experiment 2
	Salt concentration [mM]	OD280 -cAMP				OD280 +cAMP
		Replicate 1	Replicate 2	Replicate 3	MEAN	Replicate 1	Replicate 2	Replicate 3	MEAN
	0	0	0	0	0	0	0	0	0
	50	3.41	3.53	3.78	3.57333	2.8	3.17	2.92	2.96333
	100	8.9	9.39	9.14	9.14333	8.29	8.78	7.92	8.33
	150	13.65	14.63	14.63	14.3033	13.9	14.14	13.9	13.98
	200	18.41	19.51	19.39	19.1033	18.78	19.14	18.9	18.94
	250	23.9	24.26	24.14	24.1	23.78	24.26	24.75	24.2633
Experiment 3	Salt concentration [mM]	OD280 -cAMP				OD280 +cAMP
		Replicate 1	Replicate 2	Replicate 3	MEAN	Replicate 1	Replicate 2	Replicate 3	MEAN
	0	0	0	0	0	0	0	0	0
	50	4.15	3.9	4.27	4.10667	3.78	3.78	4.02	3.86
	100	9.51	9.88	9.15	9.51333	9.02	9.27	8.9	9.06333
	150	13.41	14.88	14.27	14.1867	14.02	13.54	14.63	14.0633
	200	19.88	18.9	20	19.5933	18.78	18.54	19.27	18.8633
	250	24.39	23.9	24.63	24.3067	23.66	24.02	24.02	23.9
	Calculate Phase Separation %
	Starting protein concentration Exp.1	Mean 1 (- cAMP)	Mean 1 (+cAMP)				%Mean 1 (- cAMP)	%Mean 1 (+ cAMP)
	0	0	0
	6	5.23667	4.71333				0.127222	0.214444
	12	8.85667	11.0933				0.261944	0.0755556
	18	12.5967	14.7133				0.300185	0.182593
	24	15.32	18.1267				0.361667	0.244722
	30	25.1167	27.11				0.162778	0.0963333
	Starting protein concentration Exp.2 and 3	Mean 2 (-cAMP)	Mean 3 (-cAMP)	Mean 2 (+cAMP)	Mean 3 (+cAMP)		%Mean 2 (-cAMP)	%Mean 3 (-cAMP)	%Mean 2 (+cAMP)	%Mean 3 (+cAMP)				FINAL MEAN (-cAMP)	SEM	FINAL MEAN (+cAMP)	SEM
	0	0	0	0	0
	5	3.57333	4.10667	2.96333	3.86		0.285333	0.178667	0.407333	0.228				0.19707	0.04656	0.28326	0.06216
	10	9.14333	9.51333	8.33	9.06333		0.0856667	0.0486667	0.167	0.0936667				0.13209	0.0658	0.11207	0.02796
	15	14.3033	14.1867	13.98	14.0633		0.0464444	0.0542222	0.068	0.0624444				0.13362	0.08331	0.10435	0.03916
	20	19.1033	19.5933	18.94	18.8633		0.0448333	0.0203333	0.053	0.0568333				0.14228	0.10992	0.11819	0.06328
	25	24.1	24.3067	24.2633	23.9		0.036	0.0277333	0.0294667	0.044				0.0755	0.0437	0.0566	0.0203
Histogram data
		starting conc. (uM) exp1	saturation conc. at 150mM Exp. 1	starting conc. (uM) exp2 and 3	saturation conc. at 150mM Exp. 2	saturation conc. at 150mM Exp. 3	%Ph. Sep Exp.1	%Ph. Sep Exp.2	%Ph. Sep Exp.3	MEAN	SEM
	WT - cAMP	15	12.3	15	12.7	11.2333	0.18	0.15333	0.25111	0.19481	0.02918
	WT + cAMP	15	7.3	15	9.53333	5.76667	0.51333	0.36444	0.61556	0.49778	0.07291
	D148 -cAMP	18	12.5967	15	14.3033	14.1867	0.30019	0.04644	0.05422	0.13362	0.08331
	D148 + cAMP	18	14.7133	15	13.98	14.0633	0.18259	0.068	0.06244	0.10435	0.03916

## Sheet: Extended data fig 3 a
Wesern blots showed in Extended Data Fig 3a

[truncated: 5 more sheets: Extended data fig 2 d, Extended data fig 6 d, Extended data fig 3 c, Extended Data Fig. 7c, Extended data fig 7 e]
